# Supplementary material for: Doppler tissue perfusion measurement is a sensitive and specific tool for a differentiation between malignant and inflammatory pancreatic tumors
Source: PLoS One. 2019 Apr 29;14(4):e0215944. doi: 10.1371/journal.pone.0215944 (PMC6488051; doi:10.1371/journal.pone.0215944)
Supplement: S1 Table — (XLSX) [file pone.0215944.s001.xlsx]

## Sheet: Arkusz1
Age (y)	gender (M)	Weight (kg)	BMI (kg/m2)	Weight loss	Abdominal pain	Icterus	Other	Diagnosis	FV (cm/s)	2.5% percentile	25% percentile	50% percentile	75% percentile	97.5% percentile
60	1	82	25.88	0	1	0	0	neoplasm	0.829	0.004	0.017	0.049	0.128	0.575
58	0	51	18.96	1	0	0	0	pancreatitis	2.693	0.022	0.139	0.427	1.061	1.805
55	0	52	20.83	0	1	1	0	neoplasm	3.304	0.009	0.081	0.250	0.791	2.233
36	1	78	22.79	0	0	0	1	pancreatitis	3.221	0.016	0.120	0.334	0.968	2.024
61	1	88	26.57	0	0	1	0	pancreatitis	2.580	0.034	0.128	0.277	0.674	1.799
52	0	53	20.96	0	1	0	0	pancreatitis	4.074	0.022	0.142	0.644	1.063	2.343
64	1	68	22.72	0	0	0	1	neoplasm	1.394	0.004	0.027	0.090	0.250	0.796
52	0	72	24.91	0	1	0	0	neoplasm	1.486	0.009	0.039	0.104	0.322	0.878
48	0	62	20.02	0	1	0	0	pancreatitis	3.549	0.019	0.135	0.277	0.737	1.764
84	1	62	21.97	0	0	1	0	neoplasm	1.610	0.023	0.166	0.510	1.276	2.285
41	1	61	21.87	1	0	0	0	neoplasm	1.701	0.010	0.051	0.181	0.481	1.112
58	1	72	21.50	0	1	0	0	pancreatitis	3.097	0.035	0.265	0.778	1.382	4.000
35	0	58	19.61	0	1	0	0	pancreatitis	3.046	0.010	0.037	0.109	0.437	1.035
73	1	95	28.37	0	0	1	0	neoplasm	1.667	0.010	0.057	0.206	0.463	1.198
58	0	56	20.08	0	1	0	0	pancreatitis	2.719	0.011	0.066	0.159	0.488	1.359
74	1	61	21.87	1	1	0	0	neoplasm	2.382	0.006	0.028	0.073	0.178	0.836
63	1	51	20.17	1	0	0	0	pancreatitis	3.764	0.014	0.447	1.658	3.676	5.723
72	1	78	25.47	0	1	0	0	neoplasm	1.747	0.007	0.040	0.118	0.255	0.922
57	1	63	21.30	0	0	0	1	neoplasm	2.009	0.008	0.051	0.146	0.398	1.473
48	1	78	27.64	0	1	0	0	pancreatitis	1.676	0.007	0.089	0.350	1.300	2.945
41	1	85	26.53	0	0	1	0	pancreatitis	2.303	0.009	0.093	0.276	0.649	1.837
73	0	61	22.41	0	1	0	0	neoplasm	0.394	0.009	0.018	0.038	0.075	0.186
62	0	69	27.64	0	1	0	0	pzt	2.254	0.012	0.063	0.152	0.356	1.087
53	1	82	27.08	0	1	0	1	neoplasm	2.499	0.011	0.053	0.128	0.263	0.614
62	1	92	27.77	0	0	0	1	neoplasm	2.280	0.008	0.042	0.137	0.354	1.573
61	0	61	20.38	1	0	1	0	neoplasm	2.303	0.008	0.083	0.342	0.840	1.775
45	1	78	25.76	0	0	0	1	neoplasm	1.565	0.007	0.020	0.039	0.128	1.065
62	1	68	21.95	0	0	0	1	neoplasm	0.328	0.009	0.067	0.139	0.237	0.366
64	1	70	25.71	0	1	0	0	neoplasm	1.654	0.010	0.036	0.073	0.128	0.474
75	1	58	20.55	0	1	0	0	neoplasm	1.950	0.008	0.038	0.111	0.321	1.087
60	1	57	19.72	0	0	1	0	pancreatitis	3.064	0.011	0.064	0.191	0.371	1.052
66	0	52	19.10	0	0	1	0	pancreatitis	1.159	0.014	0.071	0.175	0.303	0.553
73	1	61	20.62	0	0	1	0	neoplasm	1.515	0.004	0.035	0.097	0.209	0.476
58	1	65	21.97	0	1	0	0	pancreatitis	3.002	0.012	0.071	0.283	1.185	3.404
27	0	62	21.97	0	0	0	1	neoplasm	1.828	0.004	0.018	0.045	0.106	0.255
69	1	70	21.37	1	0	0	0	neoplasm	1.752	0.016	0.316	0.702	1.431	2.309
56	0	53	21.23	1	0	0	0	pancreatitis	2.352	0.009	0.055	0.149	0.453	1.442
71	0	67	21.63	0	1	0	0	neoplasm	0.821	0.028	0.078	0.174	0.310	0.453
75	1	58	21.56	1	0	0	0	neoplasm	1.409	0.008	0.029	0.104	0.213	0.443
63	0	61	24.13	0	0	1	0	neoplasm	1.141	0.006	0.048	0.157	0.377	0.783
67	0	68	26.23	0	1	0	0	pancreatitis	0.579	0.003	0.031	0.132	0.413	0.977
64	1	74	26.85	0	0	0	1	neoplasm	1.269	0.009	0.039	0.135	0.351	0.684
42	1	79	26.70	0	1	0	0	neoplasm	1.885	0.005	0.021	0.058	0.152	0.606
58	1	72	22.72	0	1	0	0	neoplasm	0.824	0.009	0.062	0.160	0.254	0.497
62	1	66	24.54	0	0	1	0	neoplasm	1.584	0.006	0.031	0.085	0.227	1.684
87	0	55	22.31	1	0	0	0	neoplasm	0.814	0.005	0.024	0.062	0.152	0.509
61	1	64	20.66	1	0	0	0	pancreatitis	3.571	0.007	0.012	0.032	0.663	4.974
64	1	76	27.58	0	1	0	0	pancreatitis	2.931	0.006	0.114	0.355	1.013	3.255
57	0	67	23.74	0	0	1	0	pancreatitis	2.423	0.012	0.091	0.201	0.288	0.618
73	0	61	25.07	0	1	0	0	pancreatitis	3.526	0.008	0.030	0.201	0.605	2.614
67	0	62	21.45	1	1	0	0	pancreatitis	2.597	0.009	0.176	0.576	1.442	3.221
66	0	76	30.44	0	0	0	1	pancreatitis	2.926	0.007	0.067	0.366	1.552	3.796
56	1	87	31.20	0	0	0	1	pancreatitis	2.141	0.011	0.053	0.129	0.343	1.415
54	0	78	26.37	0	1	0	0	pancreatitis	1.143	0.003	0.024	0.107	0.319	0.836
52	1	73	25.56	0	0	0	1	pancreatitis	2.295	0.005	0.066	0.227	0.443	1.035
93	1	52	19.33	1	0	0	0	pancreatitis	3.267	0.005	0.105	0.405	1.043	2.884
56	1	56	20.82	1	0	0	0	pancreatitis	2.322	0.006	0.024	0.072	0.265	0.965
